# Supplementary material for: Single‐Cell Profiling Reveals Conserved Differentiation and Partial EMT Programs Orchestrating Ecosystem‐Level Antagonisms in Head and Neck Cancer
Source: J Cell Mol Med. 2025 May 3;29(9):e70575. doi: 10.1111/jcmm.70575 (PMC12049153; doi:10.1111/jcmm.70575)
Supplement: Supplementary file 2 — Table S1. [file JCMM-29-e70575-s006.xlsx]

## Sheet: Basic Information
(A)The basic information of the self-sequenced scRNA-seq data from six laryngeal samples was processed using Cell Ranger version 6.1.2.
sample_id	tissue_type	gender	age	disease_site	morphology	TNM	p16(IHC)	cells	Median reads per cell	Median genes per cell	Total genes detected per cell	Median UMI counts per cell	Mapped to genome	Confidently mapped to genome	Sequencing Saturation
lscc1	Tumor	M	58	sglot（Supraglottic）	SCC	cT3N1M0	neg	7359	24186	2368	26981	6756	0.9317	0.8782	0.562
lscc2	Tumor	M	62	glot（Glottic）	SCC	cT1N0M0	neg	7443	22200	2324	27306	6444	0.9483	0.8646	0.569
lscc3	Tumor	M	49	sglot（Supraglottic）	SCC	cT1N0M0	neg	10894	18932	2343	27260	6742	0.9243	0.8484	0.453
lscc4	Tumor	M	55	sglot（Supraglottic）	SCC	cT2N0M0	neg	6686	21334	1859	26094	5352	0.9208	0.8677	0.628
lscc5	Tumor	M	66	glot（Glottic）	SCC	cT2N0M0	neg	10210	13622	1948	27498	4659	0.8269	0.866	0.464
lscc6	Tumor	M	68	tglot(Transglottic)	SCC	cT4N1M0	neg	9760	18233	1697	26211	4328	0.9238	0.8409	0.649
(B) Integration of scRNA-seq Metadata from In-House Samples (n=6) and Dataset GSE164690 (n=15 )
sample_id	patient_id	tissue_type	gender	age_group	disease_site	disease_site_group	HPV	Inflammation status	morphology	TNM	Stage
lscc1	lc1	Tumor	M	58	sglot_larynx_cavity	larynx_cavity	Neg	na	SCC	T3N1M0	III
lscc2	lc2	Tumor	M	62	glot_larynx_cavity	larynx_cavity	Neg	na	SCC	T1N0M0	I
lscc3	lc3	Tumor	M	49	sglot_larynx_cavity	larynx_cavity	Neg	na	SCC	T1N0M0	I
lscc4	lc4	Tumor	M	55	sglot_larynx_cavity	larynx_cavity	Neg	na	SCC	T2N0M0	II
lscc5	lc5	Tumor	M	66	glot_larynx_cavity	larynx_cavity	Neg	na	SCC	T2N0M0	II
lscc6	lc6	Tumor	M	68	tglot_larynx_cavity	larynx_cavity	Neg	na	SCC	T4N1M0	IV
hn1CD45n	hn1	Tumor	M	70-79	oral_cavity	oral_cavity	Neg	High	SCC	T4aN2bM0	IV
hn1CD45p	hn1	Tumor	M	70-79	oral_cavity	oral_cavity	Neg	High	SCC	T4aN2bM0	IV
hn5CD45n	hn5	Tumor	F	50-59	oral_cavity	oral_cavity	Neg	Med	SCC	T3N3bM0	IV
hn5CD45p	hn5	Tumor	F	50-59	oral_cavity	oral_cavity	Neg	Med	SCC	T3N3bM0	IV
hn6CD45n	hn6	Tumor	M	30-39	oral_cavity	oral_cavity	Neg	High	SCC	T3N0M0	III
hn6CD45p	hn6	Tumor	M	30-39	oral_cavity	oral_cavity	Neg	High	SCC	T3N0M0	III
hn7CD45n	hn7	Tumor	M	60-69	larynx_cavity	larynx_cavity	Neg	Low	SCC	T3N0M0	III
hn7CD45p	hn7	Tumor	M	60-69	larynx_cavity	larynx_cavity	Neg	Low	SCC	T3N0M0	III
hn8CD45n	hn8	Tumor	F	70-79	oral_cavity	oral_cavity	Neg	Med	SCC	T1N0M0	I
hn8CD45p	hn8	Tumor	F	70-79	oral_cavity	oral_cavity	Neg	Med	SCC	T1N0M0	I
hn9CD45n	hn9	Tumor	F	70-79	oral_cavity	oral_cavity	Neg	Med	SCC	T3N2bM0	IV
hn9CD45p	hn9	Tumor	F	70-79	oral_cavity	oral_cavity	Neg	Med	SCC	T3N2bM0	IV
hn10CD45n	hn10	Tumor	M	50-59	oral_cavity	oral_cavity	Neg	High	SCC	T3N0M0	III
hn10CD45p	hn10	Tumor	M	50-59	oral_cavity	oral_cavity	Neg	High	SCC	T3N0M0	III
hn11CD45n	hn11	Tumor	M	80-89	oral_cavity	oral_cavity	Neg	Low	SCC	T2N0M0	II
hn11CD45p	hn11	Tumor	M	80-89	oral_cavity	oral_cavity	Neg	Low	SCC	T2N0M0	II
hn12CD45n	hn12	Tumor	M	50-59	oropharynx_cavity	oropharynx_cavity	Pos	Med	SCC	T2N1M0	I
hn12CD45p	hn12	Tumor	M	50-59	oropharynx_cavity	oropharynx_cavity	Pos	Med	SCC	T2N1M0	I
hn13CD45n	hn13	Tumor	M	70-79	oropharynx_cavity	oropharynx_cavity	Pos	High	SCC	T2N0M0	I
hn13CD45p	hn13	Tumor	M	70-79	oropharynx_cavity	oropharynx_cavity	Pos	High	SCC	T2N0M0	I
hn14CD45n	hn14	Tumor	M	50-59	oropharynx_cavity	oropharynx_cavity	Pos	High	SCC	T1N1M0	I
hn14CD45p	hn14	Tumor	M	50-59	oropharynx_cavity	oropharynx_cavity	Pos	High	SCC	T1N1M0	I
hn15CD45n	hn15	Tumor	F	60-69	oral_cavity	oral_cavity	Neg	Low	SCC	T2N0M0	II
hn15CD45p	hn15	Tumor	F	60-69	oral_cavity	oral_cavity	Neg	Low	SCC	T2N0M0	II
hn16CD45n	hn16	Tumor	M	40-49	oropharynx_cavity	oropharynx_cavity	Pos	Med	SCC	T2N1M0	I
hn16CD45p	hn16	Tumor	M	40-49	oropharynx_cavity	oropharynx_cavity	Pos	Med	SCC	T2N1M0	I
hn17CD45n	hn17	Tumor	M	50-59	oropharynx_cavity	oropharynx_cavity	Pos	High	SCC	T1N1M0	I
hn17CD45p	hn17	Tumor	M	50-59	oropharynx_cavity	oropharynx_cavity	Pos	High	SCC	T1N1M0	I
hn18CD45n	hn18	Tumor	M	50-59	oropharynx_cavity	oropharynx_cavity	Pos	Low	SCC	T2N2M0	II
hn18CD45p	hn18	Tumor	M	50-59	oropharynx_cavity	oropharynx_cavity	Pos	Low	SCC	T2N2M0	II
