# Supplementary material for: Single‐Cell Profiling Reveals Conserved Differentiation and Partial EMT Programs Orchestrating Ecosystem‐Level Antagonisms in Head and Neck Cancer
Source: J Cell Mol Med. 2025 May 3;29(9):e70575. doi: 10.1111/jcmm.70575 (PMC12049153; doi:10.1111/jcmm.70575)
Supplement: Supplementary file 3 — Table S2. [file JCMM-29-e70575-s002.xlsx]

## Sheet: Top 50 genes from cNMF
(A) High-Loading Genes in Expression Programs of Malignant Cells, Fibroblasts, Myeloid Cells, and Lymphoid Cells in HNSC Identified by Integrated Single-Cell Analysis Using cNMF																											(B) Top Malignant Epithelial Program Genes in HNSC (PMID:29198524)							(C) Top Malignant Epithelial Program Genes from iCMS (PMID:37192003)				(D)Top Malignant Epithelial Program Genes from Pan-cancer single cell RNA-seq (PMCD:33128048)
Malignant_epi_program_top50gene from cNMF						CAF_program_top50gene from cNMF							Myelo_program_top50gene from cNMF							Lymph_program_top50gene from cNMF
Epi_Diff	Epi_Cycle	Epi_Imm	Epi_Kera	Epi_pEMT	Epi_Stress	Pericyte	cCAF	mCAF1	apCAF	CAF_ Cycle	CAF_RP	mCAF2	pDC	cDC	TAM(C1Q)	Monocyte	Mast	TAM(SPP1)	DC(IFIT1)	B	T_stress	NK/T	T_Cycle	Treg	Plasma		Cell_Cycle	p_EMT	Epi_dif1	Epi_dif2	Stress	Hypoxia		iCMS1	iCMS2	iCMS3		HNSCC.Epidif.1_orig	HNSCC.Epidif.2_orig	HNSCC.Stress_orig	HNSCC.Hypoxia_orig
S100A9	PTTG1	PIGR	CSTA	S100A2	EGR1	NDUFA4L2	FBLN1	COL1A1	TYROBP	MKI67	SGCA	FTH1	LILRA4	FSCN1	C1QB	FTH1	CPA3	CHI3L1	IFIT1	HLA.DRA	NKG7	CCL5	STMN1	TNFRSF18	MZB1		TK1	SERPINE1	IL1RN	LY6D	FOS	NDRG1		KRT14	FDCSP	SPRR3		IL1RN	LY6D	FOS	NDRG1
PRSS22	CDKN3	WFDC2	LYPD3	ANXA2	CD74	IGFBP7	C1S	COL1A2	FCER1G	NUSAP1	RPL3	TWIST2	JCHAIN	CCR7	C1QC	IL1B	TPSAB1	FBP1	RBMS2	CD74	TYROBP	NKG7	TUBA1B	FOXP3	XBP1		HMGB2	TGFBI	SLPI	KRT16	ATF3	IGFBP3		MMP1	CCL20	RHCG		SLPI	KRT16	ATF3	IGFBP3
LCN2	TUBA1B	BPIFB1	KRT6A	S100A10	C6orf118	RGS5	CCDC80	COL3A1	SRGN	TPX2	DES	IL24	ITM2C	LAMP3	C1QA	SOD2	TPSB2	CSTB	CIP2A	MS4A1	RPS3	CD8A	TUBB	IL32	SSR4		ZWINT	MMP10	CLDN4	KRT6B	NR4A1	PTHLH		CXCL14	LY6D	LCN2		CLDN4	KRT6B	NR4A1	PTHLH
S100P	CCNB1	CFB	HSPB1	VIM	JUN	COX4I2	CFD	CTHRC1	AIF1	CCNA2	RPL10A	WNT5A	IRF7	PPA1	CTSD	PLAUR	CLU	SPP1	TNF	CD79A	FCER1G	GZMA	HMGB2	TNFRSF4	DERL3		MAD2L1	LAMC2	S100A9	LYPD3	DUSP1	EGLN3		MMP10	LTF	NTS		S100A9	LYPD3	DUSP1	EGLN3
CEACAM5	CDC20	RARRES1	KRT13	LGALS1	DYNLRB2	MCAM	CST3	COL5A2	HLA.DRA	CENPF	RPS6	AKR1B1	TSPAN13	CST7	APOE	CD44	SLC18A2	APOC1	GGT5	HLA.DQB1	MATK	CD8B	UBE2C	BATF	IGKC		TUBA1B	P4HA2	SPRR1B	KRT6C	ZFP36	BNIP3		TGFBI	TCIM	SPRR2A		SPRR1B	KRT6C	ZFP36	BNIP3
C15orf48	UBE2C	LRRC26	TACSTD2	LAMC2	NFIB	PPP1R14A	GSN	COL5A1	LAPTM5	BIRC5	CHRNA1	SOD2	C12orf75	LSP1	CTSB	TREM1	GATA2	ITGB2	HLA.DPA1	BANK1	RPL10	HCST	MKI67	IL2RA	SDC1		STMN1	PDPN	PVRL4	TYMP	PPP1R15A	NDUFA4L2		VIM	CLDN3	CEACAM5		PVRL4	TYMP	PPP1R15A	NDUFA4L2
SPRR2A	NUSAP1	KRT7	AQP3	IGFBP7	FOS	TINAGL1	TNXB	POSTN	ITGB2	TOP2A	RPL34	MASP1	PPP1R14B	BIRC3	PSAP	SRGN	LTC4S	APOE	HLA.DPB1	HLA.DPB1	RPL27A	CST7	TOP2A	S100A4	IGHG1		KIF22	ITGA5	RHCG	FABP5	SGK1	ERO1L		HLA-C	IL1R2	CSTA		RHCG	FABP5	SGK1	ERO1L
S100A8	CCNB2	SLPI	PERP	TUBB6	CCDC65	COL18A1	EFEMP1	COL6A3	SPI1	GTSE1	JSRP1	LUM	SMPD3	MARCKSL1	CD68	CEBPB	MS4A2	LPL	AL353708.1	HLA.DPA1	KLRF1	GZMK	NUSAP1	CTLA4	TNFRSF17		CKS1B	LAMA3	SDCBP2	SCO2	EGR1	P4HA1		RBP1	ALDH2	ECM1		SDCBP2	SCO2	EGR1	P4HA1
IL1RN	HMGN2	FOLR1	GSTP1	CAV1	CCDC78	ESAM	CYBRD1	COL6A1	HLA.DRB1	CDCA3	APOC1	S100A6	GZMB	GPR157	ACP5	NAMPT	HPGDS	FABP5	HLA.DRA	HLA.DQA1	GNLY	GZMH	BIRC5	ICOS	PRDX4		H2AFZ	CDH13	S100A8	FGFBP1	ZC3H12A	SLC2A1		TNC	CD9	ERO1A		S100A8	FGFBP1	ZC3H12A	SLC2A1
CEACAM6	TUBB	AZGP1	CD24	FXYD5	LRRC10B	NOTCH3	LEPR	FN1	HLA.DPA1	CDC20	RPL18	SLC16A3	PLD4	IDO1	CTSC	GAPDH	KIT	PRDX1	AC090114.2	MEF2C	KLRD1	CTSW	AURKB	IL1R2	FKBP11		CENPW	TNC	APOBEC3A	JUP	JUNB	ENO2		IGFBP6	VCAM1	AKR1C2		APOBEC3A	JUP	JUNB	ENO2
TMPRSS11E	STMN1	AQP5	CSTB	EMP3	SNTN	SPARCL1	C3	SPARC	LCP1	PLK1	MYF5	CEBPB	PLAC8	LAD1	PLD3	TIMP1	HDC	ATP5MC3	HLA.DRB1	HLA.DRB1	CTSW	CLEC2B	TYMS	TNFRSF1B	HERPUD1		CDC20	MMP2	GRHL1	IMP4	FOSB	HK2		HLA-DRA	ADIRF	KRT24		GRHL1	IMP4	FOSB	HK2
PSCA	BIRC5	MIA	S100A11	LDHA	LRRC74B	MEF2C	FGF7	MFAP2	LST1	CDKN3	RAPSN	STEAP1	CLIC3	DAPP1	TMEM176B	BCL2A1	RHEX	ANXA2	TNIP3	LY86	RPS14	APOBEC3G	PCLAF	SPOCK2	AC012236.1		DTYMK	EMP3	SULT2B1	DSC2	IER2	PGF		HLA-DRB1	FBLN1	MUC4		SULT2B1	DSC2	IER2	PGF
SPRR3	TOP2A	AGR2	MALL	TMSB10	DRC1	EPS8	SERPING1	COL6A2	HLA.DQB1	KIF23	RPL10	DCN	SCT	EEF1A1	GRN	IL1RN	IL1RL1	PKM	AC087645.2	TNFRSF13C	FGFBP2	PRF1	RRM2	LAIR2	JCHAIN		UBE2C	INHBA	ELF3	TMBIM1	NFKBIA	LDHA		KRT6B	TSC22D1	CXCL17		ELF3	TMBIM1	NFKBIA	LDHA
SMIM5	PLK1	CP	KRT19	TGFBI	C9orf24	CDH6	C1R	LGALS1	CD53	CCNB1	FGFR4	BPGM	TCL1A	HLA.DPB1	CTSZ	ETS2	MAOB	CD63	LGALS8.AS1	CD19	RPL3	KLRD1	CDK1	HLA.A	IGHG3		UBE2T	LAMB3	KRT16	KRT14	NFKBIZ	PGK1		SPARC	IL32	SPRR1B		KRT16	KRT14	NFKBIZ	PGK1
DHRS9	H2AFZ	XBP1	LY6D	TNFRSF12A	RSPH1	COL4A2	ABI3BP	ADAM12	HLA.DPB1	STMN1	RPS4X	MMP1	MZB1	TBC1D4	PLA2G7	EREG	GRAP2	MATK	HRH1	MARCH1	RPS15A	GZMM	HMGN2	DNPH1	SMPDL3B		NUSAP1	VIM	PRSS8	C1QBP	HBEGF	PDK1		FN1	KREMEN2	GPX2		PRSS8	C1QBP	HBEGF	PDK1
NCCRP1	HMGB2	TF	CALML3	ACTN1	PIFO	PTP4A3	PLAC9	RCN3	SERPINA1	ANLN	RPS3	PTGS1	TCF4	ACTG1	APOC1	BTG1	NSMCE1	MGST3	IL23A	CD24	RPS27A	ID2	HIST1H4C	TBC1D4	FAM92B		RRM2	SEMA3C	MXD1	SFN	BTG2	DHRS3		CTSC	CLU	KRT13		MXD1	SFN	BTG2	DHRS3
TMPRSS2	CKS2	SLC44A4	SFN	POPDC3	WDR38	COL4A1	MFAP4	CERCAM	VAMP8	UBE2C	RPL5	PID1	CCDC50	HLA.DOB	GPNMB	G0S2	VWA5A	CYP27A1	GCC1	CD22	RPS27	ZFP36L2	CCNA2	PKM	AC104248.1		BIRC5	PRKCDBP	S100A7	S100A14	SOD2	DDIT4		CAV1	KRT15	KRT7		S100A7	S100A14	SOD2	DDIT4
S100A12	TPX2	CXCL17	KRT6B	CAVIN3	CCDC173	MYL9	LTBP4	COL11A1	CD74	CDCA8	RPL6	TBX3	CXCR3	TXN	LGMN	UPP1	CD69	TREM2	U62317.2	TNFRSF13B	CCL5	CCL4	ZWINT	LINC01943	JSRP1		RNASEH2A	ANXA5	KRT6B	RAB38	CDKN1A	PVRL4		CALD1	SOD2	FLG		KRT6B	RAB38	CDKN1A	PVRL4
TMPRSS11D	CENPA	CD74	ANXA1	CAVIN1	C9orf135	ARHGDIB	LRP1	CREB3L1	IFI30	PRC1	EEF1A1	ADM	PTCRA	CD83	ITM2B	NFKBIA	AL157895.1	ALDOA	IL1B	BLK	RPLP2	GZMB	CDKN3	CD4	TXNDC5		PCNA	DHRS7	LYPD3	GJB5	NCOA7	GPNMB		HLA-DPA1	CDC42EP4	EMP1		LYPD3	GJB5	NCOA7	GPNMB
PRSS27	CCNA2	HLA.DRB1	DBI	MT2A	C1orf194	WFDC1	SERPINF1	VCAN	CORO1A	AURKB	RPS8	CXCL1	SEC61B	NUB1	PRDX1	PNRC1	SIGLEC6	MFSD12	MYO7B	TCF4	RPL31	EVL	HMGB1	CORO1B	HSP90B1		TUBB	ITGB1	TACSTD2	MRPL14	JUN	BIK		IGFBP5	CD74	ANXA1		TACSTD2	MRPL14	JUN	BIK
LGALS3	HMGB1	FAM3D	S100A14	PKM	TTLL9	MYLK	PRELP	SERPINH1	MS4A7	PTTG1	RPL26	PTGES	SPIB	CD200	C2	AQP9	HPGD	CHIT1	ARFGEF3	LINC00926	RPL23A	LINC01871	CKS1B	AC017002.3	FKBP2		KPNA2	ACTN1	CDKN1A	TRIM29	MYC	GJB6		ACTN1	MT-ND3	OAS1		CDKN1A	TRIM29	MYC	GJB6
CYSRT1	TUBA1C	HLA.DRA	S100A16	SERPINE1	LRRC36	GJA4	PTGIS	MMP14	PTPRC	CENPA	RPS27A	PDLIM4	LRRC26	LIMCH1	LIPA	SLC25A37	CALB2	CD68	AC010186.1	CD40	KLRB1	ANXA1	TPX2	TIGIT	SEC11C		ASF1B	CXCR7	KLK11	ANXA8L2	SERTAD1	C4orf3		INHBA	HMGN3	EGLN3		KLK11	ANXA8L2	SERTAD1	C4orf3
ANXA1	CDK1	CLU	SLC9A3R1	ACTB	IL5RA	FRZB	CFH	SDC1	HCST	PBK	RPS5	MME	IRF8	HMSD	SERPING1	CXCL8	PTGS1	CTSB	AC093512.1	ARHGAP24	RPS12	TRGC2	GTSE1	CARD16	CD79A		TRIP13	ITGB6	GPRC5A	KRT6A	CCNL1	IGFBP2		HLA-A	CYP24A1	HK2		GPRC5A	KRT6A	CCNL1	IGFBP2
CLIC3	PBK	C9orf152	CTSD	TNC	CFAP57	JAG1	MGST1	MARCKS	CLEC7A	DLGAP5	RPS14	CLMP	CYB561A3	FLT3	CTSA	IER3	SVOPL	LIPA	MYOM2	FCRLA	GZMM	EOMES	KIFC1	CTSC	IGLV3.1		CCNB1	IGFBP7	KLK10	PDHB	RND3	FAM162A		TPM2	NFKBIA	SLC6A8		KLK10	PDHB	RND3	FAM162A
ADGRF1	HMMR	TSPAN8	C19orf33	TPM4	ADH6	CCDC102B	ARL6IP5	PPIB	CYBB	CKAP2L	BTG2	SAT1	TPM2	CLIC2	CD81	H3F3A	SLC45A3	GPNMB	UPB1	CD79B	SPON2	CMC1	CCNB2	GBP2	AC106897.1		TPX2	THBS1	TMBIM1	AKR1B10	PLK2	GPI		CXCL11	IER2	GSTA1		TMBIM1	AKR1B10	PLK2	GPI
PDZK1IP1	MKI67	CRACR2B	KRT16	S100A6	MORN5	EGFLAM	IGFBP6	TMSB10	HLA.DMA	CENPE	RPS3A	TNFAIP6	CLEC4C	ACTB	TREM2	NINJ1	CTSW	S100A11	LINC00520	BCL11A	RPL13	GIMAP7	H2AFZ	PIM2	ZNF215		CCNB2	PTHLH	PLAUR	LAD1	SOCS3	LPIN3		LGALS1	DUSP1	RPL37		PLAUR	LAD1	SOCS3	LPIN3
SCEL	TUBB4B	C3	TXN	FLNA	TSC22D1	HIGD1B	AKAP12	PYCR1	LYZ	HMMR	PAX7	CD82	MAP1A	KIF2A	FTL	C15orf48	RAB27B	BCAP31	CCL20	SPIB	HOPX	CRTAM	CENPF	CUL9	IGHV3.7		TYMS	TNFRSF6B	CLDN7	DSG3	DNAJB1	PLAU		ITGA6	PTGES	SPRR2D		CLDN7	DSG3	DNAJB1	PLAU
NDRG2	KPNA2	ZG16B	MAL2	COL17A1	RSPH4A	MFGE8	MGP	OSTC	MS4A6A	H2AFZ	RPL21	LY6E	DERL3	NET1	CREG1	PTGS2	BACE2	PGAM1	HSD17B1	CD37	FCGR3A	CD63	CDCA3	MIR4435.2HG	AC079174.2		PTTG1	PDLIM7	DUOXA1	MRPL21	DUSP2	ADM		TNFSF10	TUSC3	CEACAM6		DUOXA1	MRPL21	DUSP2	ADM
LYPD2	AURKB	TCN1	PRDX1	INHBA	ANKRD45	ANGPT2	CLU	COL10A1	CD37	CDK1	RPS2	NINJ1	TRAF4	BCL2L14	SLCO2B1	ATP2B1.AS1	RAC2	FN1	PTGS2	ADAM28	CST7	SH3BGRL3	PLK1	GADD45A	IGLC2		KIAA0101	CAV1	PDZK1IP1	NDUFS7	TSC22D1	ANGPTL4		SERPINH1	NPPC	ID4		PDZK1IP1	NDUFS7	TSC22D1	ANGPTL4
EPS8L1	CKS1B	HLA.DPA1	CLIC3	SH3BGRL3	C2orf50	NR2F2	ZFP36L2	ADAMTS2	CD86	HMGB2	RPL32	EMP1	UGCG	CSF2RA	DNASE2	EIF1	TESPA1	CAPG	S100A11	PKIG	HCST	CTSD	CDC20	MAGEH1	MIXL1		GMNN	DKK3	NCCRP1	PSMD6	KLF10	DARS		GBP1	CALML3	FTL		NCCRP1	PSMD6	KLF10	DARS
CXCL17	AURKA	SELENBP1	TMEM40	TAGLN2	ZFP36L1	ACTA2	SFRP1	RRBP1	CD14	AURKA	BTG1	CACNA2D3	SERPINF1	DUSP5	CAPG	EHD1	ITGA2B	CHCHD10	PRRG4	RPS8	RPL27	ADGRE5	CENPA	ENO1	FCRL5		DNAJC9	COL17A1	IDS	AHCY	GADD45B	NUPR1		IFI6	NINJ1	LIPH		IDS	AHCY	GADD45B	NUPR1
FUT3	CDCA3	MUC5B	ALDH3B2	PDLIM7	CAPS	ITGA7	LRRN4CL	PTK7	HLA.DQA1	UBE2T	CD82	CHIC2	SPCS1	SYNGR2	A2M	PPIF	STXBP6	TM4SF19	CD40	SMIM14	RPS29	CD96	CDCA8	LAPTM4B	GAS6		CCNA2	LTBP1	PPL	GBP2	PMAIP1	SERPINE1		LGALS3BP	CTSH	FAM3D		PPL	GBP2	PMAIP1	SERPINE1
SDCBP2	DLGAP5	CLDN10	GBP6	ITGA6	C9orf116	FOXS1	ABCA8	COL12A1	HLA.DMB	KIF20A	PITX3	IER3	BCL11A	ANXA6	FCGRT	MCEMP1	MLPH	MMP7	HLA.DQB1	SWAP70	TXK	ITGA1	DLGAP5	CD28	SPAG4		CKS2	COL5A2	ZNF750	TXN2	MAFF	PGAM1		ATP1B3	COL6A2	DHRS9		ZNF750	TXN2	MAFF	PGAM1
OAS1	TROAP	TESC	SERPINB1	CD44	VWA3A	ADAP2	PCOLCE2	HTRA1	FCGR2A	CCNB2	RPS18	ANPEP	LAMP5	EBI3	MS4A4A	VCAN	CTSG	NPC2	IL1A	IRF8	RPL14	IFNG	SPC25	PBXIP1	TMC3.AS1		MLF1IP	COL1A1	EMP1	PSMD13	ERRFI1	ALDOA		TUBA1A	TINAGL1	AKR1C3		EMP1	PSMD13	ERRFI1	ALDOA
VSIG2	ARL6IP1	SERPINA1	GIPC1	RRAD	LRRC71	ITGA1	ANK2	PLPP4	HCLS1	CDCA2	RPL24	RND3	SEL1L3	CD74	CD63	ATP13A3	PLAT	GAPDH	ITGB2	RPS23	RPL30	ZFP36	HMMR	ARID5B	IL5RA		VRK1	FHL2	CLDN1	NOP16	SLC38A2	DAAM1		AREG	CLDN10	ELF3		CLDN1	NOP16	SLC38A2	DAAM1
HEBP2	DEPDC1	FCGBP	CLDN7	ENO1	KIAA2012	TRPC6	AKR1C1	ZNF469	BCL2A1	KIF11	TUBB2B	EVA1A	LDLRAD4	HLA.DQA1	TMEM176A	CCL20	SMYD3	MMP9	SPI1	HLA.DOB	RPL13A	RARRES3	TK1	CD27	PDLIM3		CENPM	TIMP3	CRB3	EIF4EBP1	IRF1	CXADR		CTSV	FKBP1A	NECTIN4		CRB3	EIF4EBP1	IRF1	CXADR
CLDN7	RAN	HLA.DMA	CLDN4	GLIPR1	C11orf97	TBX2	ANXA1	CHPF	IGSF6	RRM2	RPL19	TNFRSF11B	ZFAT	ID2	FCGR3A	TPT1	LAT	SH3BGRL3	GAPDH	HLA.DMB	RPS28	ALOX5AP	ASF1B	F5	POU2AF1		PRC1	PLAU	CYB5R1	MRPL12	TOB1	SEMA4B		FKBP4	SELENOM	MAP3K8		CYB5R1	MRPL12	TOB1	SEMA4B
SPRR1B	MAD2L1	SPDEF	DSG3	ACTG1	TUBA4B	ADGRF5	ADD3	MAGED1	PLEK	MAD2L1	CADM2	NDRG1	MYBL2	SINHCAF	TCN2	CD300E	ITM2A	SPOCD1	DNAAF1	CTSH	RPS24	MATK	ASPM	TYMP	DPEP1		SPAG5	LGALS1	DSC2	HSD17B10	ID2	CA9		TXNDC17	HCAR3	VDAC2		DSC2	HSD17B10	ID2	CA9
DUOXA2	NEK2	TIMP1	C10orf99	PLAU	RSPH10B2	GJC1	SRPX	KDELR3	MNDA	ASPM	RPS27	WIPI1	SLC15A4	SLCO5A1	LGALS3	HBEGF	RGS13	NR1H3	HLA.DQA1	BLNK	TRDC	STOM	CDCA5	TRAC	TMEM45A		TOP2A	PSMD2	S100P	LGALS7B	KLF6	CIB1		IFI27	PTMA	GPRC5A		S100P	LGALS7B	KLF6	CIB1
TTC9	NUF2	CST3	CALML5	PPP2R2C	PPP1R42	PTK2	SVEP1	CDH11	C1orf162	SMC4	RPL9	SGCB	IGHM	GRSF1	ACP2	FCN1	DLC1	VIM	CCL3	BASP1	RPL41	THEMIS	NUF2	TNFRSF9	CNR1		AURKB	CD63	GRHL3	THBD	DNAJA1	SPRR1B		SELENOP	SERPINF1	TMPRSS11E		GRHL3	THBD	DNAJA1	SPRR1B
SAT1	NUCKS1	LCN2	SPINK5	FEZ1	ARMC3	PARM1	CEBPD	FKBP10	STXBP2	RACGAP1	RPL7	TSC22D1	PACSIN1	HLA.DPA1	SDC3	CCL3	GCSAML	CTSD	LIF	TLR10	CMC1	ITM2C	UBE2T	IL1R1	IGHV6.1		FEN1	HERPUD1	SPINT1	EXOSC4	TNFAIP3	PLIN2		ISG15	TPI1	MXD1		SPINT1	EXOSC4	TNFAIP3	PLIN2
ANXA11	KIF2C	HLA.DPB1	KRT8	TPM1	CCL15	EGFL6	DCN	MXRA5	C1QA	DEPDC1	RPL7A	CRABP1	LINC00996	HLA.DQB1	NPC2	S100A10	NTRK1	ATP6V0B	ACTB	VPREB3	RPS3A	CD3D	KIF23	B2M	TSPAN12		TMEM106C	TPM1	SDR16C5	APRT	BHLHE40	WSB1		PTHLH	CHCHD6	PIM1		SDR16C5	APRT	BHLHE40	WSB1
MUC21	GTSE1	SLC34A2	TSPO	LINC02577	FAM92B	C1QTNF1	AOX1	CKAP4	LILRB4	CKS1B	CHRDL2	SERINC2	STMN1	DUSP4	LGALS3BP	PID1	GFRA3	TSPO	G0S2	HVCN1	CLIC3	CD99	CENPW	SH2D2A	DNAAF1		RRM1	SLC39A14	SPRR1A	ANXA8L1	NXF1	HILPDA		TAGLN	CLDN4	HPCAL1		SPRR1A	ANXA8L1	NXF1	HILPDA
CEACAM1	UBE2S	LYZ	RHCG	KRT14	TTC16	ENPEP	GPNMB	SULF2	UCP2	CEP55	RACK1	TFAP2C	APP	ALDH2	MS4A6A	NLRP3	EMID1	SDC2	TMSB10	BTK	RPL26	IFITM1	KIF2C	MYL6	IGLC3		RFC4	C1S	WBP2	ATP5G1	FOSL1	NOL3		B2M	ICAM1	RPS29		WBP2	ATP5G1	FOSL1	NOL3
SPRR2E	CEP55	SLC9A3R2	RHOV	CD151	ARMC4	CRIP2	RARRES1	PPIC	S100A9	SPC25	MYF6	ANXA5	IRF4	CCL19	FUCA1	VEGFA	LEO1	COX5B	PKM	HLA.DMA	RPS7	ITGB7	PKMYT1	LAYN	RAB3B		MCM7	MMP1	GRB7	S100A2	IER3	PFKFB3		FXYD5	SNCG	ANKRD36C		GRB7	S100A2	IER3	PFKFB3
CEACAM7	PTMS	C2	RAC1	LAMB3	C5orf49	ADIRF	ABCA6	THBS2	C5AR1	NCAPG	RPL29	IL11	ALOX5AP	RAMP1	MFSD1	CXCL2	LAX1	RGS20	C15orf48	RALGPS2	RPL28	TRAT1	SMC4	LTB	AL031666.1		CDKN3	EXT2	KLK7	TBRG4	DUSP6	IFNGR1		SERPINE1	PTN	FUT3		KLK7	TBRG4	DUSP6	IFNGR1
SPRR2D	CENPF	MLPH	CRABP2	PDPN	C22orf15	CALD1	PLA2G2A	KDELR2	FYB1	PIMREG	RPL12	CCL2	IL3RA	TVP23A	SCPEP1	SLC2A3	TTLL7	HM13	LAD1	SCIMP	ANXA1	LAG3	MAD2L1	IL2RG	LCA5		NUDT1	COL4A2	TMEM79	MAL2	HCAR2	H1F0		PSMB9	ATP5ME	KRT19		TMEM79	MAL2	HCAR2	H1F0
APOBEC3A	CENPE	DUSP23	SERPINB5	ITGA3	IER2	LGI4	ITM2B	CD99	MPEG1	KNL1	APOE	PDPN	HERPUD1	RHOF	HLA.A	PLIN2	CNRIP1	TOMM40	AIF1	MARCKS	RPL35A	PPP2R5C	MXD3	CD177	IGHGP		PBK	PRSS23	SBSN	NHP2L1	IL8	KDM3A		TIMP3	CEBPB	MGST1		SBSN	NHP2L1	IL8	KDM3A
GCNT3	PTMA	TMC5	JUP	KRT17	C20orf85	GUCY1B1	NFIA	EMILIN1	ALOX5	NUF2	PPP1R14B	APBA2	GAS6	BASP1	HLA.DMB	SERPINA1	PROM1	COL22A1	YWHAH	RPL39	PRF1	SAMD3	CCNB1	TNFRSF25	LINC02362		MELK	SLC7A8	PIM1	DDX39A	CYR61	BCL6		TAP1	SPINK5	BLVRB		PIM1	DDX39A	CYR61	BCL6
PPDPF	PRC1	HLA.B	ACTG1	TMEM158	FAM216B	CRIP1	NFIB	P3H1	SYK	KPNA2	RPL8	NFKBIA	BLNK	AOC1	GM2A	S100A9	TPSD1	RGCC	TMSB4X	RPS18	RPL21	ZNF683	TROAP	LINC02099	IGHG2		ANLN	SLC31A2	CLIC3	ZNF750	EFNA1	BNIP3L						CLIC3	ZNF750	EFNA1	BNIP3L
																																						MALAT1	UBE2L6	C1R	ZFP36L1
																																						TRIP10	WDR74	PHLDA2	HLA-E
																																						CAST	PPIF	DNAJB14	PIK3IP1
																																						TMPRSS4	PRMT5	MCL1	CLK3
																																						TOM1	VSNL1	HERPUD1	POLR1D
																																						A2ML1	VPS25	ADRB2	BTG1
																																						MBOAT2	SNRNP40	EIF4A3	NPC2
																																						LGALS3	ADRM1	TACSTD2	LAMP2
																																						ERO1L	NDUFS8	ID1	DSG2
																																						EHF	TUBA1C	ETS2	SAT1
																																						LCN2	TMEM79	CD74	AK4
																																						YPEL5	UQCRFS1	TRIB1	SMS
																																						ALDH3B2	EIF3K	SLC20A1	FRMD6
																																						DMKN	NME2	LOC284454	CLDND1
																																						PIK3IP1	PKP3	EIF1	ACP5
																																						CEACAM6	SERPINB1	CXCL2	AP1G2
																																						OVOL1	RPL26L1	BRD2	TPI1
																																						TMPRSS11E	EIF6	RASD1	PLAUR
																																						CD55	DSP	LDLR	BCL10
																																						KLK6	PHLDA2	EGR2	TMEM59
																																						SPRR2D	S100A16	TFRC	HAS3
																																						NDRG2	LGALS7	ADM	SERINC1
																																						CD24	MT1X	TGIF1	C1orf43
																																						HIST1H1C	UQCRC2	HLA-DRB1	ENO1
																																						LY6D	EIF3I	OSR2	CSDA
																																						CLIP1	MRPL24	SAA1	PFKP
																																						HIST1H2AC	CCT7	ELF3	KLHL24
																																						BNIPL	RHOV	CLK1	HIST1H1C
																																						QSOX1	ECE2	PER2	RBPJ
																																						ECM1	SSBP1	KLF4	BHLHE40
																																						DHRS3	POLDIP2	GPNMB	GAPDH
																																						PPP1R15A	FIS1	MXD1	UPK3BL
																																						TRIM16	CKMT1A	UBC	LTBP1
																																						AQP3	GJB3	HLA-DRA	P4HA2
																																						IRF6	NME1	SLC3A2	HBP1
																																						CSTA	MRPS12	OVOL1	GRHL1
																																						RAB25	GPS1	HIST1H2BK	DDIT3
																																						HOPX	ALG3	DDX3X	ANXA1
																																						GIPC1	MRPL20	LAMB3	ITGA5
																																						RAB11FIP1	EMC6	ZNF622	LOC100862671
																																						CSTB	SRD5A1	TUBB2A	PLS3
																																						KRT6C	PA2G4	ZFAND5	TSC22D2
																																						PKP1	ECSIT	IRF6	GLTP
																																						JUP	MRPL23	TNF	PLOD2
																																						MAFF	NAA20	BTG1	PERP
																																						DSG3	HMOX2	LMNA	MALL
																																						AKTIP	COA4	MAP1LC3B	CTNND1
																																						KLF3	DCXR	TSC22D3	KDM5B
																																						HSPB8	PSMD8	PLK3	AHNAK2
																																						H1F0	WBSCR22	KLHL21	PNRC1
																																						H1F0	WBSCR22	KLHL21	PNRC1
