# Supplementary material for: Single‐Cell Profiling Reveals Conserved Differentiation and Partial EMT Programs Orchestrating Ecosystem‐Level Antagonisms in Head and Neck Cancer
Source: J Cell Mol Med. 2025 May 3;29(9):e70575. doi: 10.1111/jcmm.70575 (PMC12049153; doi:10.1111/jcmm.70575)
Supplement: Supplementary file 4 — Table S3. [file JCMM-29-e70575-s005.xlsx]

## Sheet: Transcription Factors
Table S3:Normalized Regulatory Network Specificity Scores (0-1 Range) of Positive Transcription Factors in Epithelial Subpopulations(pySCENIC Pipeline)
TF	Epi_Keratin	Epi_Cycle	Epi_Diff	Epi_pEMT	Epi_immune
SAP30(+)	0.365533	0.241122	0.0309345	0.17963	0.0125905
NFYB(+)	0.505667	0.139772	0.044174	0.244876	0.0226046
POLE3(+)	0.522686	0.120941	0.0273135	0.239828	0.0171947
E2F8(+)	0.524434	0.115693	0.0281241	0.226061	0.0183396
E2F4(+)	0.521822	0.111267	0.0315495	0.234094	0.0180847
RAD21(+)	0.521238	0.110927	0.0384654	0.264679	0.0203459
PPARG(+)	0.378791	0.107521	0.0430778	0.162284	0.0220334
YBX1(+)	0.538229	0.105247	0.0386603	0.25159	0.020941
E2F7(+)	0.49454	0.101569	0.0301903	0.219245	0.0149459
TFDP1(+)	0.556042	0.0996685	0.0396215	0.226851	0.019365
XRCC4(+)	0.536206	0.0969122	0.0500252	0.248056	0.0275328
ETV5(+)	0.550677	0.0968445	0.0516317	0.220237	0.022099
MAZ(+)	0.551119	0.0951702	0.045624	0.229156	0.0232391
ATF5(+)	0.557711	0.0919533	0.0533159	0.212237	0.0255695
NFE2L2(+)	0.566812	0.0916664	0.0497553	0.213276	0.021913
TRIM28(+)	0.507746	0.0914123	0.0497553	0.259674	0.0264886
CTCF(+)	0.51514	0.0909951	0.0497553	0.209352	0.0262852
HDAC1(+)	0.524866	0.0908436	0.0497553	0.240733	0.0156375
HOXC10(+)	0.527375	0.0907481	0.0497553	0.206468	0.0219361
TFDP2(+)	0.181589	0.0896159	0.0497553	0.182211	0.0140519
NELFE(+)	0.533108	0.0893067	0.0497553	0.255392	0.0221739
KLF2(+)	0.412805	0.0888222	0.0497553	0.260317	0.0287608
E2F1(+)	0.573096	0.0881345	0.0497553	0.20861	0.0226732
EZH2(+)	0.56531	0.0880181	0.0497553	0.224962	0.0241842
RB1(+)	0.530926	0.0879174	0.0497553	0.240375	0.023129
ZNF384(+)	0.551045	0.0864131	0.0497553	0.207498	0.0269925
MYC(+)	0.543625	0.0862862	0.0497553	0.260857	0.0222962
RFX2(+)	0.437313	0.0862816	0.0497553	0.271436	0.0244455
STAT1(+)	0.482325	0.0859497	0.0497553	0.319583	0.0245849
HDAC2(+)	0.546175	0.0855632	0.0497553	0.256049	0.0228281
USF1(+)	0.557205	0.0831172	0.0497553	0.210112	0.0258362
BRCA1(+)	0.489706	0.0829505	0.0497553	0.210566	0.02052
ETV2(+)	0.5666	0.0829262	0.0497553	0.230697	0.0298496
FOS(+)	0.550318	0.0824394	0.0497553	0.23597	0.0287501
SPIB(+)	0.572594	0.0823263	0.0497553	0.220035	0.0273053
CREM(+)	0.456659	0.0818396	0.0497553	0.198871	0.0255451
PML(+)	0.525246	0.0818133	0.0497553	0.255527	0.0266222
GABPB1(+)	0.524802	0.0814663	0.0497553	0.261959	0.0246325
TP63(+)	0.449737	0.0813521	0.0497553	0.282463	0.00696168
MEIS2(+)	0.546072	0.0813051	0.0497553	0.23404	0.0268672
CEBPB(+)	0.563681	0.0812748	0.0497553	0.232937	0.0248144
EGR1(+)	0.551557	0.0810728	0.0497553	0.231968	0.0271207
DDIT3(+)	0.545945	0.0810666	0.0497553	0.230498	0.0257174
YY1(+)	0.53749	0.0808166	0.0497553	0.245806	0.0227923
SOX2(+)	0.405099	0.0805202	0.0497553	0.0806035	0.0118289
BCLAF1(+)	0.537643	0.0805144	0.0497553	0.238966	0.0208072
EGR2(+)	0.535489	0.0804886	0.0497553	0.224894	0.0288116
ETV4(+)	0.566032	0.0803625	0.0497553	0.206486	0.0235838
EGR3(+)	0.535363	0.0798618	0.0497553	0.23208	0.0265358
ATF4(+)	0.555183	0.0795821	0.0497553	0.240786	0.023496
RELB(+)	0.560046	0.0794808	0.0497553	0.224914	0.0238282
ATF3(+)	0.547342	0.0788113	0.0497553	0.235658	0.0298767
THAP11(+)	0.544588	0.078555	0.0497553	0.179717	0.0212861
SOX9(+)	0.464634	0.0780622	0.0497553	0.294658	0.0240208
TEF(+)	0.390089	0.0775181	0.0497553	0.143561	0.0187312
ZNF444(+)	0.222574	0.0773295	0.0497553	0.161589	0.0167211
BHLHE40(+)	0.576144	0.0772853	0.0497553	0.218755	0.0246393
E2F6(+)	0.535156	0.0772605	0.0497553	0.251405	0.0237127
BRF2(+)	0.557239	0.0769993	0.0497553	0.223804	0.0283179
FOSB(+)	0.547512	0.0769626	0.0497553	0.230147	0.0308728
HMGA1(+)	0.530976	0.0767598	0.0497553	0.24899	0.0224147
IRF9(+)	0.521833	0.0766709	0.0497553	0.227779	0.0266466
JUN(+)	0.530863	0.0766331	0.0497553	0.253611	0.0292401
ZNF143(+)	0.53325	0.07657	0.0497553	0.248978	0.023313
OTX1(+)	0.325679	0.0765141	0.0497553	0.0950207	0.0103074
TP53(+)	0.483934	0.0762551	0.0497553	0.180418	0.0229539
TAF7(+)	0.558914	0.0762384	0.0497553	0.23867	0.0230918
MXI1(+)	0.565291	0.0762148	0.0497553	0.230391	0.0229602
TBL1XR1(+)	0.340448	0.0761075	0.0497553	0.133683	0.00927841
CLOCK(+)	0.230834	0.0760638	0.0497553	0.115021	0.0196652
CEBPD(+)	0.543853	0.0760575	0.0497553	0.244831	0.0245
JUNB(+)	0.556855	0.0757684	0.0497553	0.217005	0.0274709
SF1(+)	0.461147	0.0753805	0.0497553	0.279337	0.0215736
FOSL1(+)	0.522191	0.0752483	0.0497553	0.255358	0.025894
GATA6(+)	0.511164	0.0752075	0.0497553	0.224368	0.0297848
HLF(+)	0.523121	0.075188	0.0497553	0.141556	0.0315199
MYB(+)	0.394084	0.0751677	0.0497553	0.101951	0.0228738
CEBPG(+)	0.552868	0.0751656	0.0497553	0.23005	0.0205326
NFIL3(+)	0.534117	0.0749576	0.0497553	0.226764	0.0288712
PATZ1(+)	0.478677	0.0748177	0.0497553	0.136535	0.0401403
SREBF2(+)	0.532692	0.0747947	0.0497553	0.239567	0.025868
ETV7(+)	0.465935	0.0741829	0.0497553	0.300836	0.0241537
SREBF1(+)	0.570865	0.0741283	0.0497553	0.208217	0.0293641
KLF16(+)	0.479132	0.0740793	0.0497553	0.288049	0.0239
JUND(+)	0.553008	0.0740296	0.0497553	0.213912	0.0322199
WRNIP1(+)	0.483268	0.0739138	0.0497553	0.250632	0.0263357
TOB2(+)	0.443292	0.0738543	0.0497553	0.263062	0.0250843
HOXA9(+)	0.537261	0.0737406	0.0497553	0.235748	0.0279121
NFYA(+)	0.528212	0.0735879	0.0497553	0.243938	0.0284814
CUX1(+)	0.510701	0.0734081	0.0497553	0.251495	0.025733
ELK4(+)	0.523524	0.0732745	0.0497553	0.228477	0.029775
RBBP5(+)	0.507141	0.0731751	0.0497553	0.229021	0.0276697
IRF7(+)	0.533628	0.0729339	0.0497553	0.238897	0.0255397
GTF2F1(+)	0.540102	0.0728978	0.0497553	0.232878	0.0254681
GADD45A(+)	0.558253	0.0728582	0.0497553	0.209718	0.0256919
SUPT20H(+)	0.533858	0.0725048	0.0497553	0.197874	0.0320952
KLF10(+)	0.540935	0.0724172	0.0497553	0.233335	0.0269866
NFIA(+)	0.362811	0.0724075	0.0497553	0.131975	0.0256875
ELK1(+)	0.552895	0.0720763	0.0497553	0.207573	0.0276215
JDP2(+)	0.501787	0.0720685	0.0497553	0.231239	0.034231
IRF1(+)	0.528336	0.0716483	0.0497553	0.243829	0.0294043
SP2(+)	0.549364	0.0715989	0.0497553	0.221598	0.0295103
ATF1(+)	0.535148	0.0712672	0.0497553	0.215655	0.0194059
POLR2A(+)	0.514054	0.0711466	0.0497553	0.256346	0.0294648
NFKB2(+)	0.542688	0.0710672	0.0497553	0.211927	0.0243986
ZNF274(+)	0.542014	0.0709867	0.0497553	0.241627	0.0259912
MAFG(+)	0.519554	0.0708786	0.0497553	0.184487	0.0223757
SIX5(+)	0.421964	0.070649	0.0497553	0.196463	0.0184908
TGIF1(+)	0.531864	0.0705503	0.0497553	0.248428	0.0259368
CHD2(+)	0.529959	0.070439	0.0497553	0.233957	0.0228831
NR3C1(+)	0.521758	0.0704236	0.0497553	0.241384	0.0214539
CREB1(+)	0.534009	0.0703649	0.0497553	0.230678	0.0263673
IRF3(+)	0.526465	0.0703022	0.0497553	0.204097	0.0334732
TFAP2A(+)	0.431247	0.0700829	0.0497553	0.355414	0.0207358
ETS1(+)	0.485999	0.0700436	0.0497553	0.308323	0.0225452
USF2(+)	0.51567	0.0699988	0.0497553	0.219528	0.0296134
ZMIZ1(+)	0.489065	0.0695901	0.0497553	0.231005	0.0265156
BDP1(+)	0.479111	0.0695588	0.0497553	0.242702	0.026572
MEF2D(+)	0.43453	0.0694	0.0497553	0.255571	0.0369225
BRF1(+)	0.478439	0.0690807	0.0497553	0.200557	0.043744
POU3F1(+)	0.488202	0.0690784	0.0497553	0.230309	0.0331599
HOXD8(+)	0.375309	0.0690533	0.0497553	0.171881	0.0252631
SMARCA4(+)	0.541319	0.0687431	0.0497553	0.216451	0.0296397
RELA(+)	0.55906	0.0684389	0.0497553	0.215503	0.0279049
AHCTF1(+)	0.41126	0.0681209	0.0497553	0.274063	0.023523
SP6(+)	0.504273	0.0680822	0.0497553	0.263023	0.0264451
XBP1(+)	0.555844	0.067927	0.0497553	0.209188	0.0426204
NFATC1(+)	0.487279	0.0677956	0.0497553	0.2765	0.025474
KLF5(+)	0.574681	0.0677004	0.0497553	0.198781	0.0272978
UBTF(+)	0.522561	0.0676291	0.0497553	0.209877	0.0280748
KAT2A(+)	0.447362	0.0672417	0.0497553	0.257667	0.0254919
E2F3(+)	0.515172	0.0670204	0.0497553	0.226295	0.0230618
SIN3A(+)	0.51154	0.0670148	0.0497553	0.24376	0.0232363
STAT3(+)	0.49574	0.0668989	0.0497553	0.236912	0.0292071
CREB3L4(+)	0.544733	0.0668838	0.0497553	0.193447	0.0518703
RXRB(+)	0.276427	0.066676	0.0497553	0.197968	0.0196984
MAX(+)	0.554375	0.0665981	0.0497553	0.203111	0.0249466
FOXP2(+)	0.484059	0.0664521	0.0497553	0.196822	0.0285097
ELF1(+)	0.547483	0.0661475	0.0497553	0.234065	0.0245216
ELF5(+)	0.53221	0.0660869	0.0497553	0.207362	0.0316303
KLF3(+)	0.561487	0.0659403	0.0497553	0.211174	0.0237024
NR2C2(+)	0.510237	0.0657799	0.0497553	0.260076	0.0243916
HIVEP3(+)	0.503857	0.0656845	0.0497553	0.226009	0.0223051
BCL11A(+)	0.407088	0.0656212	0.0497553	0.163673	0.0344272
KLF9(+)	0.447589	0.0650794	0.0497553	0.213868	0.0308277
KDM5B(+)	0.525365	0.0647658	0.0497553	0.238058	0.026306
GTF3C2(+)	0.519693	0.064715	0.0497553	0.18801	0.0269229
ZNF749(+)	0.358918	0.0646573	0.0497553	0.291033	0.0316689
KDM5A(+)	0.524093	0.0645851	0.0497553	0.218605	0.0289107
ETV3(+)	0.512503	0.0645449	0.0497553	0.224984	0.0224541
HIF1A(+)	0.413762	0.0644539	0.0497553	0.2919	0.013243
CREB3(+)	0.478744	0.0641396	0.0497553	0.285548	0.0343614
IRF2(+)	0.405082	0.0641239	0.0497553	0.196683	0.0345883
SOX4(+)	0.52346	0.0641184	0.0497553	0.251067	0.0302228
TEAD2(+)	0.472825	0.0639598	0.0497553	0.265257	0.0309248
ZNF91(+)	0.367518	0.0639151	0.0497553	0.216799	0.0214678
CREB5(+)	0.451199	0.0639093	0.0497553	0.328239	0.0239399
MAFF(+)	0.555818	0.0638641	0.0497553	0.198744	0.0300478
LEF1(+)	0.190059	0.0638581	0.0497553	0.195289	0.0279152
POLR3G(+)	0.489314	0.0632972	0.0497553	0.218696	0.0177576
CREBL2(+)	0.35949	0.0632262	0.0497553	0.200458	0.0289029
ELF2(+)	0.508989	0.0632233	0.0497553	0.206216	0.0380415
NFKB1(+)	0.490428	0.0631361	0.0497553	0.261904	0.0260321
STAT5B(+)	0.47118	0.0629682	0.0497553	0.222827	0.0305333
REST(+)	0.499858	0.0623734	0.0497553	0.24302	0.0201934
H2AFY(+)	0.417769	0.0622637	0.0497553	0.107724	0.0193706
RCOR1(+)	0.494819	0.0620181	0.0497553	0.234472	0.022175
SRF(+)	0.44228	0.0620154	0.0497553	0.24179	0.0276396
BCL3(+)	0.548951	0.0619485	0.0497553	0.18864	0.0362183
MAFK(+)	0.527661	0.0619235	0.0497553	0.212551	0.0254118
HCFC1(+)	0.467395	0.0619211	0.0497553	0.248728	0.0413733
FOXN3(+)	0.533408	0.061898	0.0497553	0.179246	0.0313602
GABPA(+)	0.482591	0.0618234	0.0497553	0.231999	0.0334579
RFX5(+)	0.511566	0.0611988	0.0497553	0.2364	0.0258977
TFF3(+)	0.531652	0.0609194	0.0497553	0.153258	0.0691436
MEF2A(+)	0.454063	0.0608965	0.0497553	0.259177	0.0273938
SP3(+)	0.502362	0.0608459	0.0497553	0.23438	0.0209206
DBP(+)	0.545615	0.0607796	0.0497553	0.186385	0.0248625
SP1(+)	0.515645	0.0607016	0.0497553	0.22576	0.026652
TBX18(+)	0.490287	0.0606457	0.0497553	0.258934	0.0238334
PHF8(+)	0.516236	0.060127	0.0497553	0.231473	0.0252501
TAF1(+)	0.477027	0.0597882	0.0497553	0.267936	0.0253822
KLF11(+)	0.535793	0.0597658	0.0497553	0.195503	0.0179485
THAP1(+)	0.484471	0.0594728	0.0497553	0.210956	0.021047
EHF(+)	0.527963	0.0593254	0.0497553	0.217799	0.0337341
ZC3H11A(+)	0.408913	0.0593149	0.0497553	0.231165	0.0316753
SMARCC2(+)	0.489064	0.058968	0.0497553	0.178714	0.0397373
SETDB1(+)	0.383273	0.0587174	0.0497553	0.279547	0.0286182
BHLHE41(+)	0.385815	0.0586462	0.0497553	0.219153	0.0277559
GRHL1(+)	0.546306	0.058449	0.0497553	0.188941	0.0215594
SP4(+)	0.328095	0.0580463	0.0497553	0.171557	0.0201071
NR2F1(+)	0.377263	0.0578676	0.0497553	0.21544	0.0322149
TFAP2C(+)	0.474341	0.0577491	0.0497553	0.244534	0.0232066
STAT2(+)	0.438671	0.0576726	0.0497553	0.315489	0.0252865
FOXP1(+)	0.435192	0.057571	0.0497553	0.202808	0.0322858
CREB3L1(+)	0.533437	0.0575583	0.0497553	0.182911	0.0530269
NR6A1(+)	0.184567	0.0574751	0.0497553	0.133543	0.0152156
ZBTB33(+)	0.469912	0.0574281	0.0497553	0.212663	0.0250489
NR2F6(+)	0.537417	0.0572804	0.0497553	0.157872	0.0438255
ELF3(+)	0.549685	0.0565466	0.0497553	0.184317	0.0337495
NRF1(+)	0.423232	0.0561756	0.0497553	0.189002	0.0232778
GRHL2(+)	0.246868	0.0560065	0.0497553	0.122419	0.0168064
PKNOX1(+)	0.371589	0.0552961	0.0497553	0.206341	0.0242019
RXRA(+)	0.504709	0.0552031	0.0497553	0.207185	0.0251881
ZBTB17(+)	0.471663	0.0551031	0.0497553	0.186926	0.0260274
HOXA5(+)	0.308427	0.0544862	0.0497553	0.220201	0.0235464
CEBPA(+)	0.437612	0.0544342	0.0497553	0.186207	0.0230144
TEAD4(+)	0.170586	0.054249	0.0497553	0.459833	0.00949177
FOSL2(+)	0.528915	0.054047	0.0497553	0.188947	0.021946
NFE2L1(+)	0.375711	0.0536546	0.0497553	0.353701	0.0180506
ZNF768(+)	0.428424	0.053152	0.0497553	0.208788	0.023585
ELK3(+)	0.488086	0.0525865	0.0497553	0.228976	0.0208353
SHOX2(+)	0.508346	0.0519166	0.0497553	0.125548	0.0266739
ESRRA(+)	0.525202	0.0514859	0.0497553	0.193703	0.0296859
RREB1(+)	0.456252	0.0513377	0.0497553	0.253469	0.0343992
MAFB(+)	0.412664	0.0507946	0.0497553	0.212809	0.0280664
ZBTB7A(+)	0.487389	0.0506425	0.0497553	0.205257	0.0304728
FOXC2(+)	0.182194	0.0506097	0.0497553	0.107615	0.00617039
NUAK2(+)	0.450954	0.0503606	0.0497553	0.152105	0.0368776
ZBTB7B(+)	0.513291	0.050045	0.0497553	0.200601	0.0261424
FOXA1(+)	0.541606	0.0498562	0.0497553	0.117743	0.0518953
HOXB2(+)	0.366219	0.0493747	0.0497553	0.108389	0.0460196
TFCP2(+)	0.149729	0.048512	0.0497553	0.0927218	0.0130336
ETV6(+)	0.511671	0.0484156	0.0497553	0.175857	0.0495032
SPDEF(+)	0.506846	0.0483155	0.0497553	0.164402	0.0493272
HEY2(+)	0.415827	0.0471648	0.0497553	0.113279	0.0253881
MITF(+)	0.231134	0.0469664	0.0497553	0.0720423	0.029249
HES6(+)	0.286073	0.0466002	0.0497553	0.0373692	0.0111691
HSF4(+)	0.179879	0.0461482	0.0497553	0.0879895	0.0412589
SMC3(+)	0.275392	0.0454418	0.0497553	0.126374	0.0211818
BACH2(+)	0.223974	0.0450382	0.0497553	0.312197	0.00537624
IRX3(+)	0.0961509	0.044765	0.0497553	0.0188937	0.0284007
FOXO3(+)	0.43269	0.0444375	0.0497553	0.184815	0.0154499
TFE3(+)	0.324723	0.044308	0.0497553	0.247471	0.0343404
ZBTB2(+)	0.305941	0.0440822	0.0497553	0.135127	0.0236579
POLR3A(+)	0.19941	0.0440436	0.0497553	0.216695	0.0196108
ATF6B(+)	0.299047	0.0438383	0.0497553	0.1877	0.0350545
ZNF460(+)	0.186212	0.0430647	0.0497553	0.215605	0.0167684
PITX1(+)	0.49691	0.0428604	0.0497553	0.0775161	0.0320841
PBX3(+)	0.13721	0.0428501	0.0497553	0.255805	0.0133536
ATF6(+)	0.289112	0.0428175	0.0497553	0.108308	0.0358916
CEBPZ(+)	0.244958	0.0424078	0.0497553	0.119796	0.0112798
ZNF76(+)	0.419628	0.0417461	0.0497553	0.183532	0.0242255
HOXA7(+)	0.168427	0.04115	0.0497553	0.0838278	0.0374232
HOXC9(+)	0.241779	0.0409961	0.0497553	0.278227	0.0117277
CTBP1(+)	0.376373	0.0407697	0.0497553	0.118902	0.0390266
BACH1(+)	0.240286	0.0407421	0.0497553	0.113269	0.0242249
EGR4(+)	0.14638	0.0406271	0.0497553	0.0716019	0.015016
MAF(+)	0.337761	0.0405444	0.0497553	0.327248	0.00878533
SNAI1(+)	0.0604251	0.0401258	0.0497553	0.14968	0.000342167
RARA(+)	0.255109	0.0399934	0.0497553	0.157412	0.0194384
SIX1(+)	0.227981	0.039376	0.0497553	0.0546011	0.0651449
RFX3(+)	0.187309	0.0390219	0.0497553	0.0951188	0.0132646
ZNF189(+)	0.302296	0.0384833	0.0497553	0.195234	0.00284407
NUAK1(+)	0.114512	0.0377522	0.0497553	0.455572	0.0153058
MYLK(+)	0.0674744	0.0375881	0.0497553	0.517067	0.0034176
ZNF530(+)	0.102452	0.0374555	0.0497553	0.0572769	0.0207087
FOXC1(+)	0.43883	0.0371425	0.0497553	0.13801	0.0589983
ZHX1(+)	0.223682	0.0369727	0.0497553	0.124658	0.0108939
ZNF740(+)	0.371451	0.0368338	0.0497553	0.194715	0.0321839
KLF8(+)	0.435399	0.0363864	0.0497553	0.145607	0.0157279
FOXQ1(+)	0.257303	0.036274	0.0497553	0.085477	0.0610113
ELF4(+)	0.195782	0.0361706	0.0497553	0.132947	0.0135343
BCL6(+)	0.176081	0.035926	0.0497553	0.11653	0.0315785
IRX5(+)	0.282916	0.0358735	0.0497553	0.0873459	0.0572129
ZNF8(+)	0.126598	0.0356801	0.0497553	0.0783326	0.0172769
NFATC3(+)	0.326983	0.0348956	0.0497553	0.134024	0.0761366
ZNF121(+)	0.297961	0.0348647	0.0497553	0.183034	0.0317382
HOXA10(+)	0.337025	0.0348184	0.0497553	0.125626	0.0399947
ZNF430(+)	0.204496	0.0346893	0.0497553	0.103125	0.0254638
TP73(+)	0.10206	0.0334919	0.0497553	0.121954	0.00881501
TCF12(+)	0.159571	0.0332413	0.0497553	0.107271	0.0354439
PPARD(+)	0.333949	0.0331295	0.0497553	0.232445	0.00489329
HMGA2(+)	0.123379	0.0330674	0.0497553	0.342674	0.00595136
ZNF83(+)	0.371928	0.0329748	0.0497553	0.125063	0.0315244
PPARA(+)	0.0852718	0.0326596	0.0497553	0.0363475	0.0227031
CREB3L2(+)	0.388048	0.0317733	0.0497553	0.19252	0.0657992
HSF2(+)	0.23998	0.0301733	0.0497553	0.0813946	0.0085674
CERS6(+)	0.17951	0.0300335	0.0497553	0.114832	0.0121242
REL(+)	0.241449	0.0295307	0.0497553	0.333343	0.013787
PAX9(+)	0.126463	0.0294868	0.0497553	0.0622542	0.00939062
EP300(+)	0.150756	0.0293868	0.0497553	0.0862818	0.027116
KLF13(+)	0.209221	0.0292851	0.0497553	0.171693	0.00966361
ZNF217(+)	0.167128	0.0292667	0.0497553	0.0316649	0.0297703
ZNF90(+)	0.0280832	0.0288306	0.0497553	0.231193	0.0019375
MLX(+)	0.128379	0.0273226	0.0497553	0.0624639	0.0128784
HMBOX1(+)	0.0774763	0.0269379	0.0497553	0.039964	0.0125273
IRF5(+)	0.162424	0.0268242	0.0497553	0.068352	0.0134213
TCF7L1(+)	0.131928	0.0264561	0.0497553	0.101825	0.0314794
ZNF467(+)	0.100716	0.0256136	0.0497553	0.143269	0.0054232
PRKAA1(+)	0.154861	0.0254605	0.0497553	0.107528	0.0138539
RARG(+)	0.0995722	0.025391	0.0497553	0.0340201	0.0100592
ARID3A(+)	0.110192	0.0251009	0.0497553	0.139719	0.0123592
MECP2(+)	0.182112	0.0241353	0.0497553	0.0887912	0.0194008
VDR(+)	0.136429	0.0236804	0.0497553	0.24634	0.0140883
ZNF808(+)	0.0732702	0.0236685	0.0497553	0.108746	0.00974917
PRDM1(+)	0.340319	0.0224541	0.0497553	0.0450961	0.0217386
ZFY(+)	0.0554328	0.0224123	0.0497553	0.0564685	0.00488424
EXO5(+)	0.0871657	0.0222608	0.0497553	0.0513517	0.0170068
ATF2(+)	0.0648865	0.0220879	0.0497553	0.0681664	0.00960208
ZNF846(+)	0.0725879	0.0220343	0.0497553	0.0274845	0.010353
NR1D2(+)	0.165598	0.0218829	0.0497553	0.0560341	0.0203939
ZNF266(+)	0.150624	0.0218616	0.0497553	0.225197	0.0296253
BBX(+)	0.114259	0.0217624	0.0497553	0.0993864	0.0196374
HOXC8(+)	0.0744876	0.0211966	0.0497553	0.0246968	0.00517977
SIRT6(+)	0.0716204	0.0208928	0.0497553	0.0182744	0.287395
NFYC(+)	0.0584753	0.0198046	0.0497553	0.0237549	0.0180105
FOXJ3(+)	0.067612	0.0195595	0.0497553	0.0531612	0.0111482
BATF(+)	0.208546	0.0195088	0.0497553	0.0111644	0.0858767
ZNF148(+)	0.113098	0.0193595	0.0497553	0.0636018	0.021436
HES2(+)	0.110876	0.0184498	0.0497553	0.0637201	0.0109759
ERG(+)	0.116691	0.0176396	0.0497553	0.0648832	0.0161868
GATA3(+)	0.0525688	0.0175728	0.0497553	0.0161456	0.00593611
TRPS1(+)	0.0909658	0.0150397	0.0497553	0.100079	0.0112644
SOX7(+)	0.0896846	0.014435	0.0497553	0.0560654	0.030999
MXD4(+)	0.103967	0.0143844	0.0497553	0.0794445	0.021211
TEAD1(+)	0.184164	0.0140971	0.0497553	0.0909746	0.0247725
ZNF490(+)	0.0488993	0.0134617	0.0497553	0.0249471	0.0222169
TCF3(+)	0.0469965	0.0134268	0.0497553	0.0350874	0.0109434
RUNX1(+)	0.0773107	0.012907	0.0497553	0.0412156	0.0411557
XPA(+)	0.0254476	0.0128498	0.0497553	0.0434833	0.000409114
MSX1(+)	0.0229299	0.0128167	0.0497553	0.0153378	4.44089e-16
HIVEP2(+)	0.155743	0.012763	0.0497553	0.0831713	0.034504
PURA(+)	0.0756829	0.0126469	0.0497553	0.0587518	0.0237909
ZNF445(+)	0.0445181	0.011475	0.0497553	0.0285724	0.00795833
FOXO1(+)	0.0385084	0.0113746	0.0497553	0.0454197	0.0024396
MEIS1(+)	0.0658173	0.0106483	0.0497553	0.0208752	0.0133773
ZSCAN29(+)	0.0442495	0.010107	0.0497553	0.0452274	0.015936
MGA(+)	0.0419411	0.00987449	0.0497553	0.0264082	0.00439041
HOXC6(+)	0.0274594	0.00958212	0.0497553	0.0169395	0.00505004
E4F1(+)	0.0544737	0.00955896	0.0497553	0.0551734	0.0137119
ZNF557(+)	0.0216566	0.00936435	0.0497553	0.0402195	0.00632716
ZNF548(+)	0.133041	0.00907535	0.0497553	0.010974	0.00186964
HOXB4(+)	0.0480247	0.00865588	0.0497553	0.0103168	0.0292854
KLF12(+)	0.048427	0.00726269	0.0497553	0.0197442	0.0105348
CCNT2(+)	0.0282562	0.00703456	0.0497553	0.0328203	4.23048e-05
DLX2(+)	0.0337643	0.00694749	0.0497553	0.101087	0.00819048
SOX18(+)	0.00900774	0.0057806	0.0497553	0.0431428	4.44089e-16
ZNF623(+)	0.0254525	0.0055713	0.0497553	0.00897466	0.0214018
ZNF700(+)	0.00723249	0.0048174	0.0497553	0.0268855	0.00267728
THRA(+)	0.0228515	0.00401133	0.0497553	0.00944681	0.022559
RUNX2(+)	0.030548	0.00387147	0.0497553	0.0142233	0.016429
ZNF35(+)	0.02011	0.00383879	0.0497553	0.00895201	0.00106851
ARNT(+)	0.0109401	0.00376927	0.0497553	0.0126564	0.0349986
ZNF296(+)	0.0232289	0.00375279	0.0497553	0.0111286	0.00109409
ARNT2(+)	0.0273241	0.00339135	0.0497553	0.0328244	0.00611733
TFAP4(+)	0.00614087	0.00306588	0.0497553	0.002955	0.00234322
SIX4(+)	0.0356686	0.00296081	0.0497553	0.0144528	0.0312794
TBP(+)	0.00176975	0.00270322	0.0497553	0.00130018	0.00555628
ZNF554(+)	0.0102384	0.00237505	0.0497553	0.00613404	0.00226149
ZNF579(+)	0.00901906	0.00196581	0.0497553	0.00503636	0.00431058
HINFP(+)	0.00819388	0.00196423	0.0497553	0.00690458	0.00368702
ZNF362(+)	0.00563643	0.00155708	0.0497553	0.0054109	0
ZSCAN31(+)	0.00483954	0.00139368	0.0497553	0.00326247	0
SIX2(+)	0.00898676	0.000939752	0.0497553	0.000681815	0.00336917
ZNF276(+)	0.0117241	0.00068311	0.0497553	0.00885955	8.88178e-16
ZNF33B(+)	0.00436027	0.000641767	0.0497553	0.000369875	0
NR2C1(+)	0.0202528	4.25071e-05	0.0497553	0.00676752	0
ZNF100(+)	0.0151403	0	0.0497553	0.00159372	0.0111103
ZBTB14(+)	0.00107934	0	0.0497553	0.00195104	0
TBX6(+)	0.0069643	-4.44089e-16	0.0497553	0.00271085	0
FOXP4(+)	0.00361727	-4.44089e-16	0.0497553	0.0013509	0
