# Supplementary material for: Single‐Cell Profiling Reveals Conserved Differentiation and Partial EMT Programs Orchestrating Ecosystem‐Level Antagonisms in Head and Neck Cancer
Source: J Cell Mol Med. 2025 May 3;29(9):e70575. doi: 10.1111/jcmm.70575 (PMC12049153; doi:10.1111/jcmm.70575)
Supplement: Supplementary file 5 — Table S4. [file JCMM-29-e70575-s003.xlsx]

## Sheet: Interactions CellphoneDB
Table S4: Analysis of Ligand-Receptor Interactions Between Epithelial Subsets and Immune Cells in the Tumor Microenvironment( CellphoneDB Pipeline)
Epi_Diff -> T cell						Epi_pEMT -> T cell						NK/T -> Epi_programs
pair (the interacting molecules)	clusters:Sender Cell (producing the ligand)| Receiver Cell(expressing the receptor)	mean (The positive and negative values in the Mean column reflect the direction of deviation of the ligand-receptor interaction pair expression intensity from the random background (that is, the tendency for activation or inhibition in a statistical sense).)	pvalue( -log10)	pstar		pair (the interacting molecules)	clusters:Sender Cell (producing the ligand)| Receiver Cell(expressing the receptor)	mean (The positive and negative values in the Mean column reflect the direction of deviation of the ligand-receptor interaction pair expression intensity from the random background (that is, the tendency for activation or inhibition in a statistical sense).)	pvalue( -log10)	pstar		pair (the interacting molecules)	clusters:Sender Cell (producing the ligand)| Receiver Cell(expressing the receptor)	mean (The positive and negative values in the Mean column reflect the direction of deviation of the ligand-receptor interaction pair expression intensity from the random background (that is, the tendency for activation or inhibition in a statistical sense).)	pvalue( -log10)	pstar
APP_CD74	Epi_Diff|B	1.08678	12	**		APP_CD74	Epi_pEMT|B	1.23327	12	**		PPIA_BSG	NKT|Epi_pEMT	0.273814	12	**
CEACAM5_CD8A	Epi_Diff|NKT	0.942608	12	**		CXCL14_CXCR4	Epi_pEMT|NKT	0.701327	12	**		LGALS9_P4HB	NKT|Epi_pEMT	-0.145605	12	**
CEACAM5_CD8A	Epi_Diff|proli_T	0.808179	12	**		CXCL14_CXCR4	Epi_pEMT|B	0.695994	12	**		HLA-E_VSIR	NKT|Epi_pEMT	-0.265345	12	**
APP_CD74	Epi_Diff|proli_T	0.337996	12	**		CXCL14_CXCR4	Epi_pEMT|Treg	0.582074	12	**		TNFSF12_TNFRSF12A	NKT|Epi_pEMT	-0.33825	12	**
PPIA_BSG	Epi_Diff|proli_T	0.171207	12	**		APP_CD74	Epi_pEMT|proli_T	0.577248	12	**		LTB_LTBR	NKT|Epi_pEMT	-1.22769	12
PPIA_BSG	Epi_Diff|Treg	0.147958	12	**		PPIA_BSG	Epi_pEMT|proli_T	0.538041	12	**		IFNG_Type_II_IFNR	NKT|Epi_pEMT	-1.2863	12
PPIA_BSG	Epi_Diff|NKT	0.140124	12	**		CXCL14_CXCR4	Epi_pEMT|proli_T	0.520045	12	**		CD96_NECTIN1	NKT|Epi_pEMT	-1.35845	12
HLA-E_VSIR	Epi_Diff|Treg	0.100305	12	**		PPIA_BSG	Epi_pEMT|Treg	0.520045	12	**		TGFB1_aVb6	NKT|Epi_pEMT	-1.40354	12
HLA-E_KLRC1	Epi_Diff|NKT	0.0949116	12	**		PPIA_BSG	Epi_pEMT|NKT	0.513996	12	**		AREG_EGFR	NKT|Epi_pEMT	-1.46196	12
HLA-E_CD94:NKG2A	Epi_Diff|NKT	0.0949116	12	**		PPIA_BSG	Epi_pEMT|B	0.448901	12	**		TNF_TNFRSF1A	NKT|Epi_pEMT	-1.62593	12
HLA-E_KLRC2	Epi_Diff|NKT	0.0690147	12	**		APP_CD74	Epi_pEMT|NKT	0.297485	12	**		SEMA4D_PLXNB2	NKT|Epi_pEMT	-1.81604	12
HLA-E_CD94:NKG2C	Epi_Diff|NKT	0.0690147	12	**		APP_CD74	Epi_pEMT|Treg	0.231432	12	**		TGFβ1_TGFβ_R1	NKT|Epi_pEMT	-1.84166	12
HLA-E_VSIR	Epi_Diff|NKT	0.0593553	12	**		HLA-E_VSIR	Epi_pEMT|Treg	0.0538064	12	**		TGFβ1_TGFβ_R2	NKT|Epi_pEMT	-2.12029	12
HLA-E_KLRK1	Epi_Diff|NKT	0.0426443	12			HLA-E_KLRC1	Epi_pEMT|NKT	0.0482362	12			PPIA_BSG	NKT|Epi_Keratin	0.259423	12	**
HLA-E_VSIR	Epi_Diff|proli_T	0.0100637	12			HLA-E_CD94:NKG2A	Epi_pEMT|NKT	0.0482362	12			HLA-E_VSIR	NKT|Epi_Keratin	-0.120294	12	**
APP_CD74	Epi_Diff|NKT	0.00288251	12			HLA-E_KLRC2	Epi_pEMT|NKT	0.0229004	12			LGALS9_P4HB	NKT|Epi_Keratin	-0.341903	12	**
HLA-E_VSIR	Epi_Diff|B	0.00288251	12			HLA-E_CD94:NKG2C	Epi_pEMT|NKT	0.0229004	12			LTB_LTBR	NKT|Epi_Keratin	-0.994241	12
NECTIN2_TIGIT	Epi_Diff|Treg	-0.242977	12			HLA-E_VSIR	Epi_pEMT|NKT	0.0129262	12			IFNG_Type_II_IFNR	NKT|Epi_Keratin	-1.12029	12
CD55_ADGRE5	Epi_Diff|NKT	-0.263612	12			HLA-E_KLRK1	Epi_pEMT|NKT	-0.00578235	12			HLA-F_VSIR	NKT|Epi_Keratin	-1.41889	12
NECTIN2_TIGIT	Epi_Diff|NKT	-0.397828	12			HLA-E_VSIR	Epi_pEMT|proli_T	-0.0394883	12			CD96_NECTIN1	NKT|Epi_Keratin	-1.48197	12
CD55_ADGRE5	Epi_Diff|proli_T	-0.422752	12			HLA-E_VSIR	Epi_pEMT|B	-0.046921	12			TNFSF12_TNFRSF12A	NKT|Epi_Keratin	-1.56064	12
CD55_ADGRE5	Epi_Diff|Treg	-0.436354	12			TNC_a4b1	Epi_pEMT|NKT	-0.077041	12			TNF_TNFRSF1A	NKT|Epi_Keratin	-1.57347	12
CXCL14_CXCR4	Epi_Diff|NKT	-0.469929	12			TNC_a4b1	Epi_pEMT|B	-0.100051	12			SEMA4D_PLXNB2	NKT|Epi_Keratin	-1.7084	12
NECTIN2_TIGIT	Epi_Diff|proli_T	-0.475936	12			TNC_a4b1	Epi_pEMT|Treg	-0.103147	12			AREG_EGFR	NKT|Epi_Keratin	-1.75147	12
CXCL14_CXCR4	Epi_Diff|B	-0.481969	12			TNC_a4b1	Epi_pEMT|proli_T	-0.117161	12			TGFB1_aVb6	NKT|Epi_Keratin	-2.02327	12
CD55_ADGRE5	Epi_Diff|B	-0.510457	12			CD44_TYROBP	Epi_pEMT|NKT	-0.254978	12			HLA-E_VSIR	NKT|Epi_Diff	0.359521	12	**
F11R_aLb2	Epi_Diff|NKT	-0.632629	12			COL17A1_a1b1	Epi_pEMT|NKT	-0.311148	12			CCL5_ACKR2	NKT|Epi_Diff	0.0356239	12	**
F11R_aLb2	Epi_Diff|Treg	-0.641604	12			COL17A1_a1b1	Epi_pEMT|proli_T	-0.349235	12			LGALS9_P4HB	NKT|Epi_Diff	-0.169745	12	**
F11R_aLb2	Epi_Diff|proli_T	-0.691989	12			PTGES3_PTGER4	Epi_pEMT|NKT	-0.386468	12			HLA-F_VSIR	NKT|Epi_Diff	-0.440263	12
CD58_CD2	Epi_Diff|Treg	-0.703689	12			PTGES3_PTGER4	Epi_pEMT|Treg	-0.459973	12			CCL4_ACKR2	NKT|Epi_Diff	-0.883635	12
CD58_CD2	Epi_Diff|NKT	-0.795859	12			PTGES3_PTGER4	Epi_pEMT|proli_T	-0.492079	12			LTB_LTBR	NKT|Epi_Diff	-1.1047	12
SEMA4D_PTPRC	Epi_Diff|NKT	-0.836501	12			CD58_CD2	Epi_pEMT|Treg	-0.603841	12			SEMA4D_PLXNB2	NKT|Epi_Diff	-1.14242	12
SEMA4D_PTPRC	Epi_Diff|Treg	-0.83908	12			CD58_CD2	Epi_pEMT|NKT	-0.68966	12			TNF_TNFRSF1A	NKT|Epi_Diff	-1.26882	12
IGFBP3_TMEM219	Epi_Diff|Treg	-0.859876	12			CD47_SIRPG	Epi_pEMT|Treg	-0.736966	12			IFNG_Type_II_IFNR	NKT|Epi_Diff	-1.5187	12
IGFBP3_TMEM219	Epi_Diff|NKT	-0.913216	12			APP_SORL1	Epi_pEMT|Treg	-0.749038	12			LRPAP1_SORT1	NKT|Epi_Diff	-1.67577	12
IGFBP3_TMEM219	Epi_Diff|B	-0.937878	12			APP_SORL1	Epi_pEMT|NKT	-0.76366	12			CD96_NECTIN1	NKT|Epi_Diff	-1.7084	12
IGFBP3_TMEM219	Epi_Diff|proli_T	-0.957356	12			CD47_SIRPG	Epi_pEMT|proli_T	-0.793357	12			TNFSF12_TNFRSF12A	NKT|Epi_Diff	-1.84166	12
LGALS9_P4HB	Epi_Diff|proli_T	-1.12029	12			CD47_SIRPG	Epi_pEMT|NKT	-0.800877	12			TGFB1_aVb6	NKT|Epi_Diff	-2.12029	12
CD58_CD2	Epi_Diff|proli_T	-1.13924	12			HLA-F_VSIR	Epi_pEMT|Treg	-0.878321	12			CCL3_ACKR2	NKT|Epi_Diff	-2.12029	12
ALCAM_CD6	Epi_Diff|NKT	-1.16812	12			HLA-F_VSIR	Epi_pEMT|NKT	-0.96016	12			PPIA_BSG	NKT|Epi_Cycle	0.345964	12	**
ALCAM_CD6	Epi_Diff|Treg	-1.18115	12			FN1_a4b1	Epi_pEMT|NKT	-1.00578	12			LGALS9_P4HB	NKT|Epi_Cycle	-0.210897	12	**
CDH1_aEb7	Epi_Diff|NKT	-1.18442	12			FN1_integrin_a4b7_complex	Epi_pEMT|NKT	-1.00578	12			HLA-E_VSIR	NKT|Epi_Cycle	-0.232769	12	**
SEMA4D_PTPRC	Epi_Diff|proli_T	-1.19429	12			CD58_CD2	Epi_pEMT|proli_T	-1.00578	12			LTB_LTBR	NKT|Epi_Cycle	-0.913216	12
LGALS9_P4HB	Epi_Diff|NKT	-1.23107	12			FN1_a4b1	Epi_pEMT|B	-1.0499	12			IFNG_Type_II_IFNR	NKT|Epi_Cycle	-1.26882	12
CXCL16_CXCR6	Epi_Diff|Treg	-1.25154	12			FN1_a4b1	Epi_pEMT|Treg	-1.05589	12			AREG_EGFR	NKT|Epi_Cycle	-1.53116	12
CXCL16_CXCR6	Epi_Diff|NKT	-1.27579	12			FN1_integrin_a4b7_complex	Epi_pEMT|B	-1.0619	12			TNFSF12_TNFRSF12A	NKT|Epi_Cycle	-1.54793	12
PTGES_PTGER4	Epi_Diff|NKT	-1.27928	12			HLA-F_VSIR	Epi_pEMT|proli_T	-1.0619	12			CD96_NECTIN1	NKT|Epi_Cycle	-1.56918	12
LGALS9_P4HB	Epi_Diff|Treg	-1.28279	12			HLA-F_VSIR	Epi_pEMT|B	-1.07704	12			TNF_TNFRSF1A	NKT|Epi_Cycle	-1.78588	12
ALCAM_CD6	Epi_Diff|proli_T	-1.2969	12			FN1_a4b1	Epi_pEMT|proli_T	-1.08314	12			TGFB1_aVb6	NKT|Epi_Cycle	-1.85204	12
CDH1_aEb7	Epi_Diff|proli_T	-1.33279	12			FN1_integrin_a4b7_complex	Epi_pEMT|Treg	-1.08314	12			SEMA4D_PLXNB2	NKT|Epi_Cycle	-1.9771	12
