# Supplementary material for: Single‐Cell Profiling Reveals Conserved Differentiation and Partial EMT Programs Orchestrating Ecosystem‐Level Antagonisms in Head and Neck Cancer
Source: J Cell Mol Med. 2025 May 3;29(9):e70575. doi: 10.1111/jcmm.70575 (PMC12049153; doi:10.1111/jcmm.70575)
Supplement: Supplementary file 6 — Table S5. [file JCMM-29-e70575-s004.xlsx]

## Sheet: Interactions CellChat
Table S5: Analysis of Ligand-Receptor Interactions Between NKTand Epi_program in the Tumor Microenvironment( CellChat Pipeline)
NKT -> Epi_program
source	target	ligand	receptor	prob	pval( -log10)	interaction_name	interaction_name_2	pathway_name	annotation	evidence	source.target	prob.original
NKT	Epi_pEMT	IFNG	IFNGR1_IFNGR2	0.173451	3	IFNG_IFNGR1_IFNGR2	IFNG - (IFNGR1+IFNGR2)	IFN-II	Secreted Signaling	KEGG: hsa04060	NKT -> Epi_pEMT	0.0031344
NKT	Epi_pEMT	CD96	NECTIN1	0.156196	3	CD96_NECTIN1	CD96 - NECTIN1	CD96	Cell-Cell Contact	PMID: 17971293	NKT -> Epi_pEMT	0.00165789
NKT	Epi_pEMT	TIGIT	NECTIN2	0.156196	3	TIGIT_NECTIN2	TIGIT - NECTIN2	TIGIT	Cell-Cell Contact	PMID: 1313846; PMID:24987108	NKT -> Epi_pEMT	0.00165789
NKT	Epi_pEMT	TGFB1	TGFbR1_R2	0.148543	3	TGFB1_TGFBR1_TGFBR2	TGFB1 - (TGFBR1+TGFBR2)	TGFb	Secreted Signaling	KEGG: hsa04350	NKT -> Epi_pEMT	0.00119209
NKT	Epi_Keratin	CD99	CD99	0.318289	3	CD99_CD99	CD99 - CD99	CD99	Cell-Cell Contact	KEGG: hsa04514	NKT -> Epi_Keratin	0.0432048
NKT	Epi_Keratin	GZMA	PARD3	0.216335	3	GZMA_PARD3	GZMA - PARD3	PARs	Secreted Signaling	KEGG: hsa04080	NKT -> Epi_Keratin	0.00982854
NKT	Epi_Keratin	IFNG	IFNGR1_IFNGR2	0.180641	3	IFNG_IFNGR1_IFNGR2	IFNG - (IFNGR1+IFNGR2)	IFN-II	Secreted Signaling	KEGG: hsa04060	NKT -> Epi_Keratin	0.00394286
NKT	Epi_Keratin	ADGRE5	CD55	0.168276	3	ADGRE5_CD55	ADGRE5 - CD55	ADGRE5	Cell-Cell Contact	PMID: 11297558	NKT -> Epi_Keratin	0.00262514
NKT	Epi_Keratin	CD6	ALCAM	0.168276	3	CD6_ALCAM	CD6 - ALCAM	CD6	Cell-Cell Contact	PMID: 23602662	NKT -> Epi_Keratin	0.00262514
NKT	Epi_Keratin	CD96	NECTIN1	0.156196	3	CD96_NECTIN1	CD96 - NECTIN1	CD96	Cell-Cell Contact	PMID: 17971293	NKT -> Epi_Keratin	0.00165789
NKT	Epi_Keratin	TIGIT	NECTIN2	0.156196	3	TIGIT_NECTIN2	TIGIT - NECTIN2	TIGIT	Cell-Cell Contact	PMID: 1313846; PMID:24987108	NKT -> Epi_Keratin	0.00165789
NKT	Epi_Diff	CD8A	CEACAM5	0.456349	3	CD8A_CEACAM5	CD8A - CEACAM5	CEACAM	Cell-Cell Contact	PMID: 24104458	NKT -> Epi_Diff	0.111771
NKT	Epi_Diff	ADGRE5	CD55	0.222151	3	ADGRE5_CD55	ADGRE5 - CD55	ADGRE5	Cell-Cell Contact	PMID: 11297558	NKT -> Epi_Diff	0.011093
NKT	Epi_Diff	TIGIT	NECTIN2	0.220229	3	TIGIT_NECTIN2	TIGIT - NECTIN2	TIGIT	Cell-Cell Contact	PMID: 1313846; PMID:24987108	NKT -> Epi_Diff	0.0106656
NKT	Epi_Diff	GZMA	PARD3	0.216335	3	GZMA_PARD3	GZMA - PARD3	PARs	Secreted Signaling	KEGG: hsa04080	NKT -> Epi_Diff	0.00982854
NKT	Epi_Diff	CD6	ALCAM	0.194942	3	CD6_ALCAM	CD6 - ALCAM	CD6	Cell-Cell Contact	PMID: 23602662	NKT -> Epi_Diff	0.0059181
NKT	Epi_Diff	ITGB2	ICAM1	0.188434	3	ITGB2_ICAM1	ITGB2 - ICAM1	ITGB2	Cell-Cell Contact	KEGG: hsa04514	NKT -> Epi_Diff	0.00495722
NKT	Epi_Diff	IFNG	IFNGR1_IFNGR2	0.173451	3	IFNG_IFNGR1_IFNGR2	IFNG - (IFNGR1+IFNGR2)	IFN-II	Secreted Signaling	KEGG: hsa04060	NKT -> Epi_Diff	0.0031344
NKT	Epi_Diff	CD96	NECTIN1	0.156196	3	CD96_NECTIN1	CD96 - NECTIN1	CD96	Cell-Cell Contact	PMID: 17971293	NKT -> Epi_Diff	0.00165789
NKT	Epi_Cycle	GZMA	PARD3	0.216335	3	GZMA_PARD3	GZMA - PARD3	PARs	Secreted Signaling	KEGG: hsa04080	NKT -> Epi_Cycle	0.00982854
NKT	Epi_Cycle	ITGB2	ICAM1	0.188434	3	ITGB2_ICAM1	ITGB2 - ICAM1	ITGB2	Cell-Cell Contact	KEGG: hsa04514	NKT -> Epi_Cycle	0.00495722
NKT	Epi_Cycle	IFNG	IFNGR1_IFNGR2	0.173451	3	IFNG_IFNGR1_IFNGR2	IFNG - (IFNGR1+IFNGR2)	IFN-II	Secreted Signaling	KEGG: hsa04060	NKT -> Epi_Cycle	0.0031344
NKT	Epi_Cycle	ADGRE5	CD55	0.156196	3	ADGRE5_CD55	ADGRE5 - CD55	ADGRE5	Cell-Cell Contact	PMID: 11297558	NKT -> Epi_Cycle	0.00165789
NKT	Epi_Cycle	CD6	ALCAM	0.156196	3	CD6_ALCAM	CD6 - ALCAM	CD6	Cell-Cell Contact	PMID: 23602662	NKT -> Epi_Cycle	0.00165789
NKT	Epi_Cycle	CD96	NECTIN1	0.156196	3	CD96_NECTIN1	CD96 - NECTIN1	CD96	Cell-Cell Contact	PMID: 17971293	NKT -> Epi_Cycle	0.00165789
NKT	Epi_Cycle	TIGIT	NECTIN2	0.156196	3	TIGIT_NECTIN2	TIGIT - NECTIN2	TIGIT	Cell-Cell Contact	PMID: 1313846; PMID:24987108	NKT -> Epi_Cycle	0.00165789
